# Supplementary material for: The Influence of Physical Fields (Magnetic and Electric) and LASER Exposure on the Composition and Bioactivity of Cinnamon Bark, Patchouli, and Geranium Essential Oils
Source: Plants (Basel). 2024 Jul 21;13(14):1992. doi: 10.3390/plants13141992 (PMC11281253; doi:10.3390/plants13141992)
Supplement: Supplementary file 1 [file plants-13-01992-s001.zip]

Archive with 3 entries (3 files):
- Chromatograms of the Essential Oils.pdf
- Chromatographic Data for Cinnamon, Patchouli and Geranium Essential Oils.xlsx
- Table S1í¬List of abbreviations.pdf
