# Supplementary material for: The Influence of Physical Fields (Magnetic and Electric) and LASER Exposure on the Composition and Bioactivity of Cinnamon Bark, Patchouli, and Geranium Essential Oils
Source: Plants (Basel). 2024 Jul 21;13(14):1992. doi: 10.3390/plants13141992 (PMC11281253; doi:10.3390/plants13141992)
Supplement: Supplementary file 1 [file plants-13-01992-s001.zip › Chromatographic Data for Cinnamon, Patchouli and Geranium Essential Oils.xlsx]

## Sheet: Cinnamon EO
	Cinnamon Essential Oil (CEO)																				Scortisoara L									Scortisoara EL
	Compound name	RT (min)	Conc (% from total peaks area)	Area	Height	Similarity	m/z														Compound name	RT (min)	Conc (% from total peaks area)	Area	Height	Similarity	m/z			Compound name	RT (min)	Conc (% from total peaks area)	Area	Height	Similarity	m/z
	α-Thujene (Bicyclo[3.1.0]hex-2-ene, 2-methyl-5-(1-methylethyl)-)	8.893	0.0021	1096484	417066	100	93														Bicyclo[3.1.0]hex-2-ene, 2-methyl-5-(1-methylethyl)-	8.894	0.19	961752	383107	100	93			Bicyclo[3.1.0]hex-2-ene, 2-methyl-5-(1-methylethyl)-	8.895	0.18	912564	364396	100	93
	α-Pinene	9.16	0.0162	8465174	3247974	100	93														.alpha.-Pinene	9.161	1.48	7467973	2891658	100	93			.alpha.-Pinene	9.161	1.39	7250829	2788299	100	93
	Camphene	9.79	0.0053	2749476	1057433	100	93														Camphene	9.791	0.5	2521093	908446	100	93			Camphene	9.79	0.46	2395536	916963	100	93
	Benzaldehyde	10.292	0.0009	473777	133099	100	105														Benzaldehyde	10.288	0.08	404511	125995	100	105			Benzaldehyde	10.289	0.07	387289	130171	99	106
	β-Pinene	10.854	0.0048	2532837	968237	100	93														.beta.-Pinene	10.856	0.45	2296010	855845	100	93			.beta.-Pinene	10.857	0.43	2252271	870459	100	93
	β-Myrcene	11.341	0.0006	304483	108153	99	93														.beta.-Myrcene	11.344	0.05	261903	102303	99	41			.beta.-Myrcene	11.349	0.05	260322	97811	97	93
	α-Phellandrene	11.951	0.0137	7181579	2718379	100	93														.alpha.-Phellandrene	11.951	1.3	6570287	2500032	100	93			.alpha.-Phellandrene	11.951	1.24	6437019	2465783	100	93
	α-Terpinene	12.347	0.0014	756542	295442	100	121														1,3,6-Octatriene, 3,7-dimethyl-, (E)-	12.029	0.11	550989	218628	100	93			1,3,6-Octatriene, 3,7-dimethyl-, (E)-	12.026	0.1	542131	215972	100	93
	p-Cymene	12.637	0.0142	7437346	2790495	100	119														p-Cymene	12.638	1.4	7072778	2672059	100	119			.alpha.-Terpinene	12.351	0.14	713097	279271	100	121
	D-Limonene	12.806	0.0173	9038328	3338127	100	68														D-Limonene	12.808	1.66	8411229	3116025	100	68			p-Cymene	12.637	1.35	7003099	2616279	99	119
	Eucalyptol	12.915	0.0017	912435	359243	100	43														Eucalyptol	12.922	0.18	887229	337135	100	43			D-Limonene	12.809	1.55	8079221	3020602	100	68
	γ-Terpinene	13.873	0.0002	105645	39677	98	93														.gamma.-Terpinene	13.881	0.02	89227	37817	99	93			Eucalyptol	12.919	0.16	823321	343170	100	43
	δ-2-Carene (Bicyclo[4.1.0]hept-2-ene, 3,7,7-trimethyl-)	14.841	0.0008	412786	159796	100	93														Terpinolene	14.845	0.08	394886	143528	99	93			Terpinolene	14.846	0.07	368343	151712	99	121
	β-Linalool	15.371	0.0454	23785511	9283829	100	71														beta-Linalool	15.372	4.51	22827765	8737252	100	71			beta-Linalool	15.374	4.42	23009111	9011269	100	71
	Butanoic acid, 2-methyl-, 2-methylbutyl ester	15.499	0.0003	162625	52387	89	85														1-Terpinen-4-ol	18.113	0.03	175509	74062	100	71			Butanoic acid, 2-methyl-, 2-methylbutyl ester	15.493	0.04	214315	76081	99	57
	1-Terpinen-4-ol	18.11	0.0003	177804	70890	97	71														alpha.-Terpineol	18.591	0.23	1172780	412170	100	59			1-Terpinen-4-ol	18.114	0.03	180686	69757	99	71
	α-Terpineol	18.587	0.0023	1197384	434894	100	59														Cinnamaldehyde, (E)-	21.159	67.58	342096697	52022138	100	131			.alpha.-Terpineol	18.591	0.23	1203586	441109	100	59
	Cinnamaldehyde	21.157	0.6739	352840328	52625767	100	131														1,3-Benzodioxole, 5-(2-propenyl)-	21.564	0.12	584129	239719	98	162			Cinnamaldehyde, (E)-	21.167	67.81	353059440	52304046	100	131
	Safrole (1,3-Benzodioxole, 5-(2-propenyl)-)	21.561	0.0014	725748	270921	98	162														Eugenol	23.348	7.05	35686165	12340407	100	164			1,3-Benzodioxole, 5-(2-propenyl)-	21.569	0.13	663262	260556	98	162
	Eugenol	23.346	0.0668	34969620	12164737	100	164														Copaene	24.076	0.26	1332225	525204	99	119			Eugenol	23.353	7.02	36531959	12574991	100	164
	Copaene	24.075	0.0027	1404928	558113	99	119														Caryophyllene	25.343	5.2	26330287	9449421	100	93			Copaene	24.081	0.26	1363448	552892	99	119
	Caryophyllene	25.341	0.0523	27404723	9496236	100	93														Cinnamyl acetate	25.963	6.67	33774229	11824344	100	43			Caryophyllene	25.349	5.23	27209658	9437177	100	93
	Cinnamyl acetate	25.963	0.0665	34823990	11976168	100	43														.alpha.-Caryophyllene	26.323	0.19	979249	412199	99	93			Cinnamyl acetate	25.969	6.75	35141305	12311371	100	43
	α.-Caryophyllene	26.322	0.0029	1520743	519654	99	93														Eugenol acetate	27.732	0.41	2055844	759388	100	164			.alpha.-Caryophyllene	26.328	0.2	1039274	435227	98	93
	Eugenol acetate	27.73	0.0041	2160986	765551	100	164														Caryophyllene oxide	29.341	0.26	1304606	517596	99	41			Eugenol acetate	27.736	0.42	2182524	804825	98	164
	Caryophyllene oxide	29.337	0.0016	835472	396948	96	41																							Caryophyllene oxide	29.344	0.27	1408004	527093	99	41
	Cinnamon Essential Oil Magnetic (CEOM)
	Compound name	RT (min)	Conc (% from total peaks area)	Area	Height	Similarity	m/z
	α-Thujene (Bicyclo[3.1.0]hex-2-ene, 2-methyl-5-(1-methylethyl)-)	8.894	0.002	1000401	399603	100	93
	α-Pinene	9.163	0.0151	7758545	3039414	100	93
	Camphene	9.792	0.0051	2599949	930484	100	93
	Benzaldehyde	10.29	0.0007	378038	128149	100	106
	β-Pinene	10.859	0.0046	2333206	861492	99	93
	β-Myrcene	11.343	0.0005	247871	97786	99	93
	α-Phellandrene	11.951	0.013	6676312	2551204	100	93
	cis-β-Ocimene (1,3,6-Octatriene, 3,7-dimethyl-, (Z)-)	12.026	0.0012	602173	223734	97	93
	α-Terpinene	12.353	0.0013	688274	282936	99	121
	p-Cymene	12.637	0.0138	7063409	2783840	100	119
	D-Limonene	12.808	0.0183	8379378	3111581	100	68
	Eucalyptol	12.919	0.0017	885922	356633	100	43
	Terpinolene	14.846	0.0008	415415	151888	97	93
	beta-Linalool	15.374	0.0455	23210381	9431920	100	71
	Butanoic acid, 2-methyl-, 2-methylbutyl ester	15.491	0.0004	198351	70843	99	85
	1-Terpinen-4-ol	18.122	0.0004	183010	66349	95	71
	α-Terpineol	18.59	0.0023	1162784	417218	100	59
	Cinnamaldehyde	21.158	0.6756	345188980	51352985	100	131
	Safrole (1,3-Benzodioxole, 5-(2-propenyl)-)	21.564	0.0012	617041	241856	98	162
	Eugenol	23.354	0.0669	34285471	12175120	100	164
	Copaene	24.08	0.0027	1368474	522089	99	119
	Caryophyllene	25.343	0.0509	26099620	9186583	100	93
	Cinnamyl acetate	25.967	0.0663	33978361	12053494	100	43
	α-Caryophyllene	26.332	0.0029	1506481	490559	98	93
	Eugenol acetate	27.733	0.004	2026753	758458	100	164
	Caryophyllene oxide	29.347	0.0027	1365729	508490	100	41
	Cinnamon Essential Oil Electric (CEOEl)
	Compound name	RT (min)	Conc (% from total peaks area)	Area	Height	Similarity	m/z
	α-Thujene (Bicyclo[3.1.0]hex-2-ene, 2-methyl-5-(1-methylethyl)-)	8.895	0.0018	912564	364396	100	93
	α-Pinene	9.161	0.0139	7250829	2788299	100	93
	Camphene	9.79	0.0046	2395536	916963	100	93
	Benzaldehyde	10.289	0.0007	387289	130171	99	106
	β-Pinene	10.857	0.0043	2252271	870459	100	93
	β-Myrcene	11.349	0.0005	260322	97811	97	93
	α-Phellandrene	11.951	0.0124	6437019	2465783	100	93
	cis-β-Ocimene (1,3,6-Octatriene, 3,7-dimethyl-, (Z)-)	12.026	0.001	542131	215972	100	93
	α-Terpinene	12.351	0.0014	713097	279271	100	121
	p-Cymene	12.637	0.0135	7003099	2616279	99	119
	D-Limonene	12.809	0.0155	8079221	3020602	100	68
	Eucalyptol	12.919	0.0016	823321	343170	100	43
	Terpinolene	14.846	0.0007	368343	151712	99	121
	β-Linalool	15.374	0.0442	23009111	9011269	100	71
	Butanoic acid, 2-methyl-, 2-methylbutyl ester	15.493	0.0004	214315	76081	99	57
	1-Terpinen-4-ol	18.114	0.0003	180686	69757	99	71
	α-Terpineol	18.591	0.0023	1203586	441109	100	59
	Cinnamaldehyde, (E)-	21.167	0.6781	353059440	52304046	100	131
	Safrole (1,3-Benzodioxole, 5-(2-propenyl)-)	21.569	0.0013	663262	260556	98	162
	Eugenol	23.353	0.0702	36531959	12574991	100	164
	Copaene	24.081	0.0026	1363448	552892	99	119
	Caryophyllene	25.349	0.0523	27209658	9437177	100	93
	Cinnamyl acetate	25.969	0.0675	35141305	12311371	100	43
	α.-Caryophyllene	26.328	0.002	1039274	435227	98	93
	Eugenol acetate	27.736	0.0042	2182524	804825	98	164
	Caryophyllene oxide	29.344	0.0027	1408004	527093	99	41
	Cinnamon Essential Oil Laser (CEOL)
	Compound name	RT (min)	Conc (% from total peaks area)	Area	Height	Similarity	m/z
	α-Thujene (Bicyclo[3.1.0]hex-2-ene, 2-methyl-5-(1-methylethyl)-)	8.894	0.0019	961752	383107	100	93
	α-Pinene	9.161	0.0148	7467973	2891658	100	93
	Camphene	9.791	0.005	2521093	908446	100	93
	Benzaldehyde	10.288	0.0008	404511	125995	100	105
	β-Pinene	10.856	0.0045	2296010	855845	100	93
	β-Myrcene	11.344	0.0005	261903	102303	99	41
	α-Phellandrene	11.951	0.013	6570287	2500032	100	93
	cis-β-Ocimene (1,3,6-Octatriene, 3,7-dimethyl-, (Z)-)	12.029	0.0011	550989	218628	100	93
	p-Cymene	12.638	0.014	7072778	2672059	100	119
	D-Limonene	12.808	0.0166	8411229	3116025	100	68
	Eucalyptol	12.922	0.0018	887229	337135	100	43
	γ-Terpinene	13.881	0.0002	89227	37817	99	93
	Terpinolene	14.845	0.0008	394886	143528	99	93
	β-Linalool	15.372	0.0451	22827765	8737252	100	71
	1-Terpinen-4-ol	18.113	0.0003	175509	74062	100	71
	α-Terpineol	18.591	0.0023	1172780	412170	100	59
	Cinnamaldehyde, (E)-	21.159	0.6758	342096697	52022138	100	131
	Safrole (1,3-Benzodioxole, 5-(2-propenyl)-)	21.564	0.0012	584129	239719	98	162
	Eugenol	23.348	0.0705	35686165	12340407	100	164
	Copaene	24.076	0.0026	1332225	525204	99	119
	Caryophyllene	25.343	0.052	26330287	9449421	100	93
	Cinnamyl acetate	25.963	0.0667	33774229	11824344	100	43
	α.-Caryophyllene	26.323	0.0019	979249	412199	99	93
	Eugenol acetate	27.732	0.0041	2055844	759388	100	164
	Caryophyllene oxide	29.341	0.0026	1304606	517596	99	41

## Sheet: Patchouli  EO
	Patchouli Essential Oil (PEO)
	Compound name	RT (min)	Conc (% from total peaks area)	Area	Height	Similarity	m/z
	α-Pinene	9.174	0.0004	267636	110668	100	93
	β-Pinene	10.872	0.0012	722436	285217	100	93
	δ-Elemene (Cyclohexene, 4-ethenyl-4-methyl-3-(1-methylethenyl)-1-(1-methylethyl)-, (3R-trans)-)	22.899	0.0011	642775	250791	100	121
	α-Cubebene	23.25	0.0002	115153	47515	100	105
	Copaene	24.093	0.0068	4187267	1459635	100	119
	β-Patchoulene	24.387	0.0304	18593306	6331330	100	161
	β-Elemene (Cyclohexane, 1-ethenyl-1-methyl-2,4-bis(1-methylethenyl)-, [1S-(1.alpha.,2.beta.,4.beta.)]- )	24.463	0.0126	7686835	2849686	100	93
	Caryophyllene	25.357	0.0371	22693898	7438592	100	93
	α-Guaiene (Azulene, 1,2,3,4,5,6,7,8-octahydro-1,4-dimethyl-7-(1-methylethenyl)-, [1S-(1.alpha.,4.alpha.,7.alpha.)]-)	25.766	0.154	94226081	31015134	100	105
	Seychellene	26.225	0.0812	49709433	15881955	100	122
	α-Caryophyllene	26.348	0.0054	3290461	1254465	99	93
	α-Patchoulene (1H-3a,7-Methanoazulene, 2,3,6,7,8,8a-hexahydro-1,4,9,9-tetramethyl-, (1.alpha.,3a.alpha.,7.alpha.,8a.beta.)- )	26.548	0.0535	32751102	10883262	100	107
	Patchoulene	26.741	0.0125	7665720	2180198	100	161
	α-bulnesene (Azulene, 1,2,3,5,6,7,8,8a-octahydro-1,4-dimethyl-7-(1-methylethenyl)-, [1S-(1.alpha.,7.alpha.,8a.beta.)]-)	27.554	0.1996	122138020	38965035	100	107
	(-)-α-Panasinsen	27.989	0.0022	1376761	555118	97	161
	n.i.	30.747	0.0248	15189776	6521233	100	107
	Patchoulol	31.089	0.377	230736718	75957696	100	138
	Patchouli Essential Oil Magnetic (PEOM)
	Compound name	RT (min)	Conc (% from total peaks area)	Area	Height	Similarity	m/z
	α-Pinene	9.177	0.0004	180575	76159	95	93
	β-Pinene	10.876	0.0012	526121	199615	98	93
	δ-Elemene (Cyclohexene, 4-ethenyl-4-methyl-3-(1-methylethenyl)-1-(1-methylethyl)-, (3R-trans)-)	22.901	0.001	452031	175229	96	121
	α-Cubebene	23.25	0.0002	69590	35448	91	105
	Copaene	24.1	0.0064	2885341	1004356	99	119
	β-Patchoulene	24.392	0.0296	13311272	4394428	99	161
	β-Elemene (Cyclohexane, 1-ethenyl-1-methyl-2,4-bis(1-methylethenyl)-, [1S-(1.alpha.,2.beta.,4.beta.)]- )	24.468	0.0122	5474771	1993060	98	93
	Caryophyllene	25.361	0.0365	16444880	5384281	99	93
	α-Guaiene (Azulene, 1,2,3,4,5,6,7,8-octahydro-1,4-dimethyl-7-(1-methylethenyl)-, [1S-(1.alpha.,4.alpha.,7.alpha.)]-)	25.765	0.1528	68746080	24274997	100	105
	Seychellene	26.224	0.0802	36086866	11855418	100	122
	α-Caryophyllene	26.352	0.0056	2525446	937587	99	93
	α-Patchoulene (1H-3a,7-Methanoazulene, 2,3,6,7,8,8a-hexahydro-1,4,9,9-tetramethyl-, (1.alpha.,3a.alpha.,7.alpha.,8a.beta.)- )	26.55	0.0519	23371238	7972351	99	107
	Patchoulene	26.743	0.0127	5697511	1578016	98	161
	α-bulnesene (Azulene, 1,2,3,5,6,7,8,8a-octahydro-1,4-dimethyl-7-(1-methylethenyl)-, [1S-(1.alpha.,7.alpha.,8a.beta.)]-)	27.55	0.2019	90872668	30832286	99	107
	(-)-α-Panasinsen	27.991	0.002	918117	371655	96	161
	n.i.	30.745	0.0247	11099931	4637944	99	107
	Patchoulol	31.087	0.3808	171366172	62032970	100	138
	Patchouli Essential Oil Electric (PEOEl)
	Compound name	RT (min)	Conc (% from total peaks area)	Area	Height	Similarity	m/z
	α-Pinene	9.174	0.0004	178654	71614	97	93
	β-Pinene	10.877	0.0011	465321	186181	98	93
	δ-Elemene (Cyclohexene, 4-ethenyl-4-methyl-3-(1-methylethenyl)-1-(1-methylethyl)-, (3R-trans)-)	22.906	0.001	415551	156037	96	121
	α-Cubebene	23.253	0.0002	70912	28755	85	105
	Copaene	24.1	0.0064	2717312	971643	99	119
	β-Patchoulene	24.394	0.0297	12550852	4225237	99	161
	β-Elemene (Cyclohexane, 1-ethenyl-1-methyl-2,4-bis(1-methylethenyl)-, [1S-(1.alpha.,2.beta.,4.beta.)]- )	24.468	0.0124	5251249	1909197	98	93
	Caryophyllene	25.363	0.0359	15208105	5207838	99	93
	α-Guaiene (Azulene, 1,2,3,4,5,6,7,8-octahydro-1,4-dimethyl-7-(1-methylethenyl)-, [1S-(1.alpha.,4.alpha.,7.alpha.)]-)	25.763	0.1522	64410226	22069457	100	105
	Seychellene	26.228	0.0804	34046704	11127700	100	122
	α-Caryophyllene	26.352	0.0054	2303153	859989	98	93
	α-Patchoulene (1H-3a,7-Methanoazulene, 2,3,6,7,8,8a-hexahydro-1,4,9,9-tetramethyl-, (1.alpha.,3a.alpha.,7.alpha.,8a.beta.)- )	26.55	0.0524	22172932	7505918	100	107
	Patchoulene	26.749	0.0127	5391539	1500852	98	161
	α-bulnesene (Azulene, 1,2,3,5,6,7,8,8a-octahydro-1,4-dimethyl-7-(1-methylethenyl)-, [1S-(1.alpha.,7.alpha.,8a.beta.)]-)	27.551	0.2002	84742858	27769037	100	107
	(-)-α-Panasinsen	27.993	0.002	831253	333575	96	161
	n.i.	30.748	0.025	10565210	4325337	99	107
	Patchoulol	31.086	0.3826	161913738	58819605	99	138
	Patchouli Essential Oil Laser (PEOL)
	Compound name	RT (min)	Conc (% from total peaks area)	Area	Height	Similarity	m/z
	α-Pinene	9.18	0.0004	225751	96215	96	93
	β-Pinene	10.871	0.0011	595010	224534	98	93
	δ-Elemene (Cyclohexene, 4-ethenyl-4-methyl-3-(1-methylethenyl)-1-(1-methylethyl)-, (3R-trans)-)	22.903	0.001	510247	203056	97	121
	α-Cubebene	23.241	0.0002	93287	36630	92	105
	Copaene	24.097	0.0063	3307931	1157171	99	119
	β-Patchoulene	24.393	0.0291	15217322	5213211	99	161
	β-Elemene (Cyclohexane, 1-ethenyl-1-methyl-2,4-bis(1-methylethenyl)-, [1S-(1.alpha.,2.beta.,4.beta.)]- )	24.467	0.0121	6360178	2328269	99	93
	Caryophyllene	25.358	0.0364	19090721	6464319	100	93
	α-Guaiene (Azulene, 1,2,3,4,5,6,7,8-octahydro-1,4-dimethyl-7-(1-methylethenyl)-, [1S-(1.alpha.,4.alpha.,7.alpha.)]-)	25.764	0.1543	80827501	27139260	100	105
	Seychellene	26.221	0.0818	42836447	14206957	99	122
	α-Caryophyllene	26.345	0.0057	2964658	1069272	99	93
	α-Patchoulene (1H-3a,7-Methanoazulene, 2,3,6,7,8,8a-hexahydro-1,4,9,9-tetramethyl-, (1.alpha.,3a.alpha.,7.alpha.,8a.beta.)- )	26.547	0.0522	27323262	9559239	99	107
	Patchoulene	26.738	0.0131	6849631	1863340	98	161
	α-bulnesene (Azulene, 1,2,3,5,6,7,8,8a-octahydro-1,4-dimethyl-7-(1-methylethenyl)-, [1S-(1.alpha.,7.alpha.,8a.beta.)]-)	27.548	0.202	105802349	34988754	100	107
	(-)-α-Panasinsen	27.988	0.0021	1077547	436992	97	161
	n.i.	30.747	0.0246	12866109	5288626	99	107
	Patchoulol	31.088	0.3777	197832213	69926260	100	138

## Sheet: Geranium EO
	Geranium Essential Oil (GEO)
	Compound name	RT (min)	Conc (% from total peaks area)	Area	Height	Similarity	m/z
	α-Pinene	9.164	0.0042	1637021	621861	100	93
	β-Myrcene	11.347	0.0015	591075	187749	100	41
	α-Phellandrene	11.951	0.0006	233079	82890	99	93
	p-Cymene	12.642	0.0007	256766	108951	99	119
	D-Limonene	12.812	0.0013	513331	204449	97	68
	trans-β-Ocimene (1,3,6-Octatriene, 3,7-dimethyl-, (E)-)	13.087	0.0005	194266	82290	99	93
	cis-β-Ocimene (1,3,6-Octatriene, 3,7-dimethyl-, (Z)-)	13.461	0.0008	332096	128864	99	93
	n.i.	14.333	0.0025	967494	333926	100	59
	β-Linalool	15.372	0.0461	18169511	7200849	100	71
	cis-Rose oxide (2H-Pyran, tetrahydro-4-methyl-2-(2-methyl-1-propenyl)-)	15.723	0.0125	4914176	1868188	100	139
	trans-Rose oxide	16.283	0.0054	2119217	762183	100	139
	cis-Menthone (Cyclohexanone, 5-methyl-2-(1-methylethyl)-, (2R-cis)-)	17.607	0.0598	23553183	8427004	100	112
	Menthol	18.386	0.002	802791	273902	99	71
	α-Terpineol	18.59	0.0043	1683643	579138	100	59
	(R)-citronellol (6-Octen-1-ol, 3,7-dimethyl-, (R)-)	19.616	0.4428	174465318	46199277	100	41
	Cis-citral (2,6-Octadienal, 3,7-dimethyl-, (Z)-)	19.95	0.0054	2116832	744083	100	41
	cis-geraniol (2,6-Octadien-1-ol, 3,7-dimethyl-, (Z)-)	20.332	0.2092	82419964	25708554	100	69
	geranial (2,6-Octadienal, 3,7-dimethyl-, (E)-)	20.851	0.0072	2848119	1025728	100	41
	Citronellol acetate (6-Octen-1-ol, 3,7-dimethyl-, acetate)	21.003	0.1016	40033909	14867868	100	69
	cis-Geranyl acetate (2,6-Octadien-1-ol, 3,7-dimethyl-, acetate, (Z)-)	21.75	0.0379	14938281	5748282	100	69
	Copaene	24.075	0.0127	5006429	1459948	100	119
	β-Bourbonene (Cyclobuta[1,2:3,4]dicyclopentene, decahydro-3a-methyl-6-methylene-1-(1-methylethyl)-, [1S-(1.alpha.,3a.alpha.,3b.beta.,6a.beta)	24.323	0.0155	6102531	2158107	100	81
	Caryophyllene	25.339	0.0187	7371992	2137329	100	93
	Citronellyl propionate (6-Octen-1-ol, 3,7-dimethyl-, propanoate)	25.762	0.0069	2700592	925398	100	81
	Geranium Essential Oil Magnetic (GEOM)
	Compound name	RT (min)	Conc (% from total peaks area)	Area	Height	Similarity	m/z
	α-Pinene	9.159	0.38	1215910	482581	100	93
	β-Myrcene	11.35	0.13	409291	126677	99	41
	α-Phellandrene	11.946	0.06	179952	63435	98	93
	p-Cymene	12.65	0.06	186039	69406	96	119
	D-Limonene	12.809	0.17	547861	177694	98	68
	trans-β-Ocimene (1,3,6-Octatriene, 3,7-dimethyl-, (E)-)	13.083	0.04	126256	51678	99	93
	cis-β-Ocimene (1,3,6-Octatriene, 3,7-dimethyl-, (Z)-)	13.466	0.07	222524	84355	97	93
	n.i.	14.33	0.24	764626	248741	100	59
	β-Linalool	15.367	4.29	13673092	5405031	100	71
	cis-Rose oxide (2H-Pyran, tetrahydro-4-methyl-2-(2-methyl-1-propenyl)-)	15.72	1.16	3702935	1403967	100	139
	trans-Rose oxide	16.278	0.51	1620175	576427	100	139
	Isopregol (Cyclohexanol, 5-methyl-2-(1-methylethenyl)-)	17.046	0.1	318226	122194	97	81
	(R)-(+)-Citronellal (6-Octenal, 3,7-dimethyl-, (R)-)	17.167	0.11	353913	138185	98	41
	trans-Menthone (Cyclohexanone, 5-methyl-2-(1-methylethyl)-, trans-)	17.298	1.96	6236578	2305902	100	112
	cis-Menthone (Cyclohexanone, 5-methyl-2-(1-methylethyl)-, (2R-cis)-)	17.601	5.66	18034022	6747197	100	112
	Menthol	18.383	0.17	555130	205521	100	71
	α-Terpineol	18.587	0.37	1165036	425399	100	59
	(R)-citronellol (6-Octen-1-ol, 3,7-dimethyl-, (R)-)	19.604	44.01	140340175	39284739	100	41
	cis-Citral (2,6-Octadienal, 3,7-dimethyl-, (Z)-)	19.941	0.44	1414336	522432	99	41
	cis-geraniol (2,6-Octadien-1-ol, 3,7-dimethyl-, (Z)	20.317	20.42	65109247	22221705	100	69
	geranial (2,6-Octadienal, 3,7-dimethyl-, (E)-)	20.846	0.69	2200541	759386	99	41
	Citronellol acetate (6-Octen-1-ol, 3,7-dimethyl-, acetate)	20.996	9.8	31236704	12069047	100	69
	cis-Geranyl acetate (2,6-Octadien-1-ol, 3,7-dimethyl-, acetate, (Z)-)	21.747	3.46	11025617	4393161	100	69
	n.i.	23.232	0.66	2096590	767309	100	81
	Copaene	24.067	1.19	3804092	1120113	100	119
	β-Bourbonene (Cyclobuta[1,2:3,4]dicyclopentene, decahydro-3a-methyl-6-methylene-1-(1-methylethyl)-, [1S-(1.alpha.,3a.alpha.,3b.beta.,6a.beta)	24.319	1.46	4669460	1619600	100	81
	Caryophyllene	25.336	1.78	5666787	1721707	100	93
	Citronellyl propionate (6-Octen-1-ol, 3,7-dimethyl-, propanoate)	25.758	0.63	1998158	712642	99	81
	Geranium Essential Oil Electric (GEOEl)
	Compound name	RT (min)	Conc (% from total peaks area)	Area	Height	Similarity	m/z
	α-Pinene	9.159	0.37	1207476	472781	100	93
	β-Myrcene	11.348	0.13	413815	129140	99	93
	α-Phellandrene	11.941	0.06	181446	60556	98	93
	p-Cymene	12.641	0.06	180615	76315	99	119
	D-Limonene	12.805	0.15	494169	177891	99	68
	trans-β-Ocimene (1,3,6-Octatriene, 3,7-dimethyl-, (E)-)	13.081	0.04	134950	56135	98	93
	cis-β-Ocimene (1,3,6-Octatriene, 3,7-dimethyl-, (Z)-)	13.463	0.05	175654	76145	98	93
	n.i.	14.328	0.23	753344	258763	99	59
	β-Linalool	15.369	4.3	13997347	5422087	100	71
	cis-Rose oxide (2H-Pyran, tetrahydro-4-methyl-2-(2-methyl-1-propenyl)-)	15.722	1.14	3698436	1437962	100	139
	trans-Rose oxide	16.279	0.49	1583258	573863	100	139
	Isopregol (Cyclohexanol, 5-methyl-2-(1-methylethenyl)-)	17.043	0.1	316622	117899	97	81
	(R)-(+)-Citronellal (6-Octenal, 3,7-dimethyl-, (R)-)	17.157	0.11	357546	142948	98	41
	trans-Menthone (Cyclohexanone, 5-methyl-2-(1-methylethyl)-, trans-)	17.297	1.95	6356072	2364190	100	112
	cis-Menthone (Cyclohexanone, 5-methyl-2-(1-methylethyl)-, (2R-cis)-)	17.603	5.67	18445944	6554538	100	112
	Menthol	18.381	0.2	651975	216150	98	71
	α-Terpineol	18.59	0.39	1275489	455729	100	59
	(R)-citronellol (6-Octen-1-ol, 3,7-dimethyl-, (R)-)	19.607	43.29	140778700	41885486	100	41
	cis-Citral (2,6-Octadienal, 3,7-dimethyl-, (Z)-)	19.942	0.46	1493235	535949	99	41
	cis-Geraniol (2,6-Octadien-1-ol, 3,7-dimethyl-, (Z)	20.321	21.04	68406006	22023671	100	69
	Geranial (2,6-Octadienal, 3,7-dimethyl-, (E)-)	20.846	0.7	2284211	787443	99	41
	Citronellol acetate (6-Octen-1-ol, 3,7-dimethyl-, acetate)	20.998	9.83	31968039	12161329	100	69
	cis-Geranyl acetate (2,6-Octadien-1-ol, 3,7-dimethyl-, acetate, (Z)-)	21.744	3.49	11363319	4595134	100	69
	n.i.	23.228	0.68	2224568	851499	100	81
	Copaene	24.068	1.2	3915451	1150973	100	119
	β-Bourbonene (Cyclobuta[1,2:3,4]dicyclopentene, decahydro-3a-methyl-6-methylene-1-(1-methylethyl)-, [1S-(1.alpha.,3a.alpha.,3b.beta.,6a.beta)	24.317	1.48	4798642	1653872	100	81
	Caryophyllene	25.338	1.81	5896866	1761543	100	93
	Citronellyl propionate (6-Octen-1-ol, 3,7-dimethyl-, propanoate)	25.758	0.56	1825879	647179	98	81
	Geranium Essential Oil Laser (GEOL)
	Compound name	RT (min)	Conc (% from total peaks area)	Area	Height	Similarity	m/z
	α-Pinene	9.16	0.0065	421957	162801	100	93
	β-Myrcene	11.352	0.0013	528826	166649	100	41
	α-Phellandrene	11.955	0.0006	234791	75645	96	93
	p-Cymene	12.646	0.0005	213020	96857	98	119
	D-Limonene	12.812	0.0014	554455	219407	98	68
	trans-β-Ocimene (1,3,6-Octatriene, 3,7-dimethyl-, (E)-)	13.084	0.0004	160646	68219	98	93
	cis-β-Ocimene (1,3,6-Octatriene, 3,7-dimethyl-, (Z)-)	13.464	0.0009	350553	121527	99	93
	n.i.	14.332	0.0026	1011670	309474	100	59
	β-Linalool	15.373	0.045	17719590	6904230	100	71
	cis-Rose oxide (2H-Pyran, tetrahydro-4-methyl-2-(2-methyl-1-propenyl)-)	15.723	0.012	4741390	1832325	100	139
	trans-Rose oxide	16.281	0.0053	2092346	738846	100	139
	Isopregol (Cyclohexanol, 5-methyl-2-(1-methylethenyl)-)	17.045	0.0011	421562	154811	98	81
	(R)-(+)-Citronellal (6-Octenal, 3,7-dimethyl-, (R)-	17.166	0.0009	368768	161802	98	41
	trans-Menthone (Cyclohexanone, 5-methyl-2-(1-methylethyl)-, trans-)	17.301	0.0196	7722592	2875469	100	112
	cis-Menthone (Cyclohexanone, 5-methyl-2-(1-methylethyl)-, (2R-cis)-)	17.604	0.0573	22593254	8423866	100	112
	Menthol	18.383	0.0017	663131	253440	99	71
	α-Terpineol	18.591	0.004	1559839	547576	99	59
	(R)-citronellol (6-Octen-1-ol, 3,7-dimethyl-, (R)-)	19.616	0.4379	172577924	45868095	100	41
	cis-Citral (2,6-Octadienal, 3,7-dimethyl-, (Z)-)	19.946	0.005	1980732	689891	99	41
	cis-Geraniol (2,6-Octadien-1-ol, 3,7-dimethyl-, (Z)	20.329	0.2021	79630874	26647095	100	69
	Geranial (2,6-Octadienal, 3,7-dimethyl-, (E)-)	20.848	0.0071	2809267	969394	100	41
	Citronellol acetate (6-Octen-1-ol, 3,7-dimethyl-, acetate)	21	0.1008	39742803	14864809	100	69
	cis-Geranyl acetate (2,6-Octadien-1-ol, 3,7-dimethyl-, acetate, (Z)-)	21.747	0.0375	14787222	5488342	100	69
	Copaene	24.071	0.0122	4805698	1404186	100	119
	β-Bourbonene (Cyclobuta[1,2:3,4]dicyclopentene, decahydro-3a-methyl-6-methylene-1-(1-methylethyl)-, [1S-(1.alpha.,3a.alpha.,3b.beta.,6a.beta)	24.317	0.0145	5726646	2049477	100	81
	Caryophyllene	25.336	0.0178	7001553	2176915	100	93
	Citronellyl propionate (6-Octen-1-ol, 3,7-dimethyl-, propanoate)	25.757	0.0063	2476395	851782	99	81
